# Supplementary material for: Prediction of coreceptor usage by five bioinformatics tools in a large Ethiopian HIV-1 subtype C cohort
Source: PLoS One. 2017 Aug 25;12(8):e0182384. doi: 10.1371/journal.pone.0182384 (PMC5571954; doi:10.1371/journal.pone.0182384)
Supplement: S1 File — (XLSX) [file pone.0182384.s001.xlsx]

## Sheet: Subjects data
EnvID	AgeYear	Gender	BLCD4(cells/ul)	BLVL(copies/ml)	M6 VL(copies/ml)	M6status	M12 VL(copies/ml)	M12status
ETE001	32	Female	62	979977	Undetectable	3	1	3
ETE002	28	Female	23	154291	Undetectable	3	Undetectable	3
ETE003	39	Male	288	240287	Undetectable	3	1	3
ETE004	45	Female	116	554557	Undetectable	3	Undetectable	3
ETE005	36	Male	9	52486	Undetectable	3	Undetectable	3
ETE006	48	Male	327	59649	Undetectable	3	Undetectable	3
ETE007	21	Female	18	92491	53130	3	3885	3
ETE008	32	Female	7	342175	Undetectable	3	Undetectable	3
ETE009	35	Female	10	1285459	194	3	Undetectable	3
ETE010	55	Female	77	799265	242	3	2	2
ETE011	47	Female	236	74277	Undetectable	3	Undetectable	3
ETE012	45	Male	69	1038622	Undetectable	3	0	1
ETE013	15	Male	90	19092	206698	3	193275	3
ETE014	28	Female	73	1262179	2	2	2	2
ETE015	42	Female	95	4819	Undetectable	3	Undetectable	3
ETE016	37	Female	75	109027	Undetectable	3	Undetectable	3
ETE017	38	Female	117	865138	Undetectable	3	Undetectable	3
ETE018	26	Female	219	56124	Undetectable	3	49584	3
ETE019	41	Female	137	131690	Undetectable	3	Undetectable	3
ETE020	23	Male	21	641865	368707	3	277551	3
ETE021	44	Male	292	459122	166	3	Undetectable	3
ETE022	60	Female	149	161997	Undetectable	3	Undetectable	3
ETE023	24	Female	159	45903	Undetectable	3	Undetectable	3
ETE024	27	Male	200	182988	Undetectable	3	Undetectable	3
ETE025	40	Male	54	206698	2	2	2	2
ETE026	40	Female	109	2391	Undetectable	3	Undetectable	3
ETE027	29	Female	293	75187	Undetectable	3	Undetectable	3
ETE028	29	Female	25	394362	Undetectable	3	Undetectable	3
ETE029	29	Female	22	1543229	0	1	0	1
ETE030	32	Male	76	649734	2	2	2	2
ETE031	29	Female	80	218347	Undetectable	3	Undetectable	3
ETE032	30	Female	159	65357	1	3	1	3
ETE033	51	Female	129	83901	Undetectable	3	Undetectable	3
ETE034	37	Male	155	150577	Undetectable	3	Undetectable	3
ETE035	57	Female	42	156182	2	2	2	2
ETE036	32	Female	162	1070	Undetectable	3	Undetectable	3
ETE037	28	Male	45	578717	721	3	Undetectable	3
ETE038	26	Male	203	111399	138409	3	Undetectable	3
ETE039	26	Female	6	1349659	2	2	2	2
ETE040	46	Male	190	98301	Undetectable	3	Undetectable	3
ETE041	38	Male	136	72488	Undetectable	3	Undetectable	3
ETE042	40	Male	40	403987	Undetectable	3	Undetectable	3
ETE043	35	Male	203	42927	Undetectable	3	Undetectable	3
ETE044	54	Male	131	217021	Undetectable	3	2	2
ETE045	30	Female	4	19683	Undetectable	3	Undetectable	3
ETE046	52	Female	159	49990	2	2	2	2
ETE047	63	Female	35	15520	Undetectable	3	Undetectable	3
ETE048	33	Female	103	52167	Undetectable	3	Undetectable	3
ETE049	17	Male	30	320796	23136	3	1	3
ETE050	37	Female	83	930745	103398	3	2	2
ETE051	39	Male	17	772603	153450	3	169824	3
ETE052	31	Female	331	1320913	1	3	1	3
ETE053	38	Female	180	4300	10965	3	21599	3
ETE054	33	Male	138	88000	Undetectable	3	Undetectable	3
ETE055	32	Male	282	50000	Undetectable	3	81965	3
ETE056	32	Female	24	120000	2	2	2	2
ETE057	38	Male	125	574836	Undetectable	3	Undetectable	3
ETE058	38	Male	44	82000	Undetectable	3	Undetectable	3
ETE059	35	Female	128	48490	Undetectable	3	Undetectable	3
ETE060	30	Male	52	278598	537032	3	713	3
ETE061	30	Male	91	41894	Undetectable	3	Undetectable	3
ETE062	35	Male	77	310886	0	1	0	1
ETE063	31	Male	168	219682	Undetectable	3	Undetectable	3
ETE064	37	Male	128	242173	1	3	Undetectable	3
ETE065	34	Male	170	332433	3802	3	0	1
ETE066	53	Male	44	92491	Undetectable	3	Undetectable	3
ETE067	42	Male	89	146059	Undetectable	3	Undetectable	3
ETE068	42	Male	40	160035	Undetectable	3	Undetectable	3
ETE069	25	Female	175	45071	Undetectable	3	37419	3
ETE070	29	Male	37	27517	167420	3	128420	3
ETE071	39	Male	200	20291	Undetectable	3	Undetectable	3
ETE072	37	Male	249	6903	Undetectable	3	Undetectable	3
ETE073	31	Male	296	38704	Undetectable	3	Undetectable	3
ETE074	29	Male	86	902829	0	1	0	1
ETE075	52	Male	89	78463	Undetectable	3	Undetectable	3
ETE076	38	Male	100	16596	Undetectable	3	Undetectable	3
ETE077	37	Male	181	307130	182402	3	0	1
ETE078	32	Male	16	770180	Undetectable	3	Undetectable	3
ETE079	31	Female	123	549664	835134	3	107885	3
ETE080	25	Male	52	283696	1	3	1	3
ETE081	30	Male	66	150348	Undetectable	3	Undetectable	3
ETE082	37	Male	162	37487	Undetectable	3	Undetectable	3
ETE083	32	Male	117	166029	Undetectable	3	Undetectable	3
ETE084	39	Male	294	245278	Undetectable	3	Undetectable	3
ETE085	41	Male	12	1819742	1	3	Undetectable	3
ETE086	32	Male	108	175051	1	3	0	1
ETE087	29	Female	175	465893	Undetectable	3	1	3
ETE088	28	Male	29	255208	Undetectable	3	Undetectable	3
ETE089	30	Male	283	64480	Undetectable	3	Undetectable	3
ETE090	38	Male	183	126963	Undetectable	3	Undetectable	3
ETE091	34	Male	67	174283	Undetectable	3	1	3
ETE092	48	Male	28	109027	2	2	2	2
ETE093	26	Female	218	142253	Undetectable	3	Undetectable	3
ETE094	46	Male	89	1630205	Undetectable	3	Undetectable	3
ETE095	31	Female	44	201722	Undetectable	3	Undetectable	3
ETE096	32	Male	91	1898391	2	2	2	2
ETE097	53	Male	11	270240	Undetectable	3	0	1
ETE098	41	Male	67	151497	Undetectable	3	1	3
ETE099	37	Male	21	682184	738833	3	1	3
ETE100	37	Male	74	68621	Undetectable	3	1	3
ETE101	29	Male	41	151181	Undetectable	3	1	3
ETE102	27	Female	234	104171	85830	3	1	3
ETE103	40	Male	130	636620	983986	3	1	3
ETE104	41	Male	75	580169	Undetectable	3	Undetectable	3
ETE105	28	Female	22	2490931	2508841	3	823485	3
ETE106	38	Male	175	329987	Undetectable	3	Undetectable	3
ETE107	50	Female	286	386136	2	2	2	2
ETE108	29	Female	185	5874	Undetectable	3	Undetectable	3
ETE109	25	Female	261	146173	Undetectable	3	Undetectable	3
ETE110	25	Female	58	916394	Undetectable	3	1	3
ETE111	30	Male	158	229242	Undetectable	3	Undetectable	3
ETE112	33	Male	188	249757	0	1	0	1
ETE113	46	Female	44	1532590	Undetectable	3	Undetectable	3
ETE114	35	Female	102	270172	Undetectable	3	Undetectable	3
ETE115	30	Male	29	659766	0	1	0	1
ETE116	37	Female	232	963376	0	1	0	1
ETE117	42	Male		461546	Undetectable	3	640	3
ETE118	32	Female	57	311781	0	1	0	1
ETE119	25	Female	162	42484	0	1	0	1
ETE120	40	Female	219	1486764	Undetectable	3	Undetectable	3
ETE121	47	Female	76	308677	Undetectable	3	Undetectable	3
ETE122	30	Female	125	4006800	Undetectable	3	Undetectable	3
ETE123	30	Male	84	3194368	Undetectable	3	2	2
ETE124	40	Female	115	239216	Undetectable	3	Undetectable	3
ETE125	27	Female	111	617864	0	1	0	1
ETE126	23	Female	141	34366	0	1	0	1
ETE127	30	Female	155	905658	Undetectable	3	Undetectable	3
ETE128	24	Male		240916	Undetectable	3	Undetectable	3
ETE129	38	Female	176	32704	Undetectable	3	Undetectable	3
ETE130	58	Female	186	415595	Undetectable	3	2	2
ETE131	19	Female	119	384451	Undetectable	3	Undetectable	3
ETE132	35	Female	102	177674	2	2	2	2
ETE133	28	Female	169	213591	Undetectable	3	Undetectable	3
ETE134	35	Female	110	234187	2	2	2	2
ETE135	25	Female	299	1540349	Undetectable	3	Undetectable	3
ETE136	37	Female	170	36369	Undetectable	3	Undetectable	3
ETE137	32	Male	75	56019	Undetectable	3	Undetectable	3
ETE138	43	Female	106	672663	Undetectable	3	Undetectable	3
ETE139	47	Male	99	62297	Undetectable	3	Undetectable	3
ETE140	40	Male	24	1327504	486842	3	743344	3
ETE141	24	Female	98	83875	Undetectable	3	Undetectable	3
ETE142	49	Male	26	181489	2	2	2	2
ETE143	28	Female	119	213591	Undetectable	3	Undetectable	3
ETE144	37	Female	132	3029	Undetectable	3	Undetectable	3
ETE145	24	Female	213	2290031	201	3	Undetectable	3
ETE146	33	Female	219	59705	Undetectable	3	1	3
ETE147	25	Female	140	93855	2	2	2	2
ETE148	40	Female	26	104171	2	2	2	2
ETE149	25	Male	33	348188	340	3	1	3
ETE150	40	Female	112	328046	Undetectable	3	1	3
ETE151	35	Male	40	311379	0	1	0	1
ETE152	27	Female	256	38480	Undetectable	3	1	3
ETE153	32	Male	197	10625	Undetectable	3	Undetectable	3
ETE154	40	Female	29	20150	Undetectable	3	Undetectable	3
ETE155	27	Female	78	595391	2	2	2	2
ETE156	33	Male	54	98790	Undetectable	3	69787	3
ETE157	27	Male	100	301235	Undetectable	3	Undetectable	3
ETE158	30	Female	31	515272	0	1	0	1
ETE159	23	Female	21	1313774	2	2	2	2
ETE160	38	Male	216	42665	Undetectable	3	Undetectable	3
ETE161	30	Female	8	142272	Undetectable	3	2	2
ETE162	50	Male	100	251881	257	3	Undetectable	3
ETE163	23	Female	161	16279	Undetectable	3	76652	3
ETE164	19	Female	41	10000000	2	2	2	2
ETE165	30	Male	255	113367	Undetectable	3	Undetectable	3
ETE166	50	Female	154	1201339	Undetectable	3	Undetectable	3
ETE167	35	Female	132	227176	Undetectable	3	1	3
ETE168	38	Male	140	142272	154769	3	Undetectable	3
ETE169	50	Female	201	283143	Undetectable	3	Undetectable	3
ETE170	36	Female	112	365253	Undetectable	3	1	3
ETE171	26	Female	142	4790993	Undetectable	3	437	3
ETE172	38	Male	181	1487031	Undetectable	3	Undetectable	3
ETE173	38	Female	130	176106	Undetectable	3	Undetectable	3
ETE174	28	Female	86	4534346	Undetectable	3	Undetectable	3
ETE175	28	Female	128	22342	Undetectable	3	Undetectable	3
ETE176	38	Female	222	887475	Undetectable	3	Undetectable	3
ETE177	28	Female	52	2934135	Undetectable	3	Undetectable	3
ETE178	20	Female	232	78696	4987	3	228	3
ETE179	30	Female	117	96636	Undetectable	3	Undetectable	3
ETE180	50	Female	149	4195	Undetectable	3	Undetectable	3
ETE181	37	Male	88	232535	2	2	2	2
ETE182	23	Female	220	6416	Undetectable	3	Undetectable	3
ETE183	34	Female	102	28587	Undetectable	3	Undetectable	3
ETE184	37	Male	195	10835	Undetectable	3	Undetectable	3
ETE185	29	Female	93	4833	Undetectable	3	Undetectable	3
ETE186	19	Female	84	92616	Undetectable	3	Undetectable	3
ETE187	38	Male	237	6887	Undetectable	3	Undetectable	3
ETE188	28	Female	225	387183	Undetectable	3	Undetectable	3
ETE189	32	Female	7	31344	2	2	2	2
ETE190	25	Female	226	258594	Undetectable	3	Undetectable	3
ETE191	24	Male	32	134798	Undetectable	3	Undetectable	3
ETE192	28	Male	253	115352	Undetectable	3	Undetectable	3
ETE193	32	Male	251	278461	Undetectable	3	1	3
ETE194	43	Female	200	807916	Undetectable	3	1	3
ETE195	31	Female	229	2414944	Undetectable	3	1	3
ETE196	32	Female	170	19205	Undetectable	3	0	1
ETE197	37	Male	221	3229022	558885	3	1	3
ETE198	18	Female	131	622504	25588	3	0	1
ETE199	38	Male	21	2159646	Undetectable	3	0	1
ETE200	28	Female	259	11923	Undetectable	3	1	3
ETE201	23	Female	45	1112935	Undetectable	3	0	1
ETE202	33	Female	37	793680	Undetectable	3	1	3
ETE203	40	Female	263	51155	2	2	2	2
ETE204	30	Male	39	706725	Undetectable	3	26149	3
ETE205	35	Female	233	56866	2	2	2	2
ETE206	35	Male	161	1032314	Undetectable	3	0	1
ETE207	25	Female	200	251189	Undetectable	3	Undetectable	3
ETE208	37	Female	184	188647	Undetectable	3	Undetectable	3
ETE209	45	Female	43	509220	Undetectable	3	Undetectable	3
ETE210	21	Female	146	11515	7222	3	210	3
ETE211	47	Male	160	64960	Undetectable	3	Undetectable	3
ETE212	29	Male	155	174283	0	1	0	1
ETE213	46	Female	236	622609	Undetectable	3	Undetectable	3
ETE214	30	Female	8	508037	137116	3	Undetectable	3
ETE215	38	Male	192	588035	1755207	3	0	1
ETE216	35	Female	47	267310	Undetectable	3	36921	3
ETE217	50	Male	275	50214	Undetectable	3	Undetectable	3
ETE218	38	Male	87	630632	Undetectable	3	1	3
ETE219	23	Female	29	2521834	Undetectable	3	Undetectable	3
ETE220	24	Male	82	163834	Undetectable	3	1	3
ETE221	48	Female	61	595560	Undetectable	3	207	3
ETE222	30	Female	50	109065	Undetectable	3	1	3
ETE223	22	Female	179	67701	Undetectable	3	Undetectable	3
ETE224	42	Female	130	1378488	Undetectable	3	Undetectable	3
ETE225	32	Female	14	2277914	Undetectable	3	Undetectable	3
ETE226	30	Male	104	100413	94605	3	0	1
ETE227	35	Male	81	55945	Undetectable	3	Undetectable	3
ETE228	35	Female	172	17147	0	1	0	1
ETE229	43	Male	17	329712	2	2	2	2
ETE230	35	Male	71	772920	0	1	0	1
ETE231	28	Female	52	290342	201	3	Undetectable	3
ETE232	53	Male	231	3400107	0	1	0	1
ETE233	27	Female	17	1245156	Undetectable	3	Undetectable	3
ETE234	29	Female	180	584308	Undetectable	3	1	3
ETE235	37	Female	308	49895	153	3	Undetectable	3
ETE236	45	Female	177	1235263	25299	3	255475	3
ETE237	30	Female	64	2823849	Undetectable	3	Undetectable	3
ETE238	27	Female	102	67125	Undetectable	3	Undetectable	3
ETE239	34	Female	196	410189	Undetectable	3	Undetectable	3
ETE240	30	Female	146	142435	1	3	Undetectable	3
ETE241	32	Female	85	22794	2	2	2	2
ETE242	42	Female	164	910177	0	1	0	1
ETE243	37	Female	60	120009	1	3	Undetectable	3
ETE244	25	Female	179	428937	223	3	1	3
ETE245	40	Female	64	2344052	Undetectable	3	1	3
ETE246	35	Female	123	980563	Undetectable	3	1	3
ETE247	38	Female	312	10427	Undetectable	3	1	3
ETE248	38	Male	151	706540	Undetectable	3	1	3
ETE249	50	Male	187	156918	Undetectable	3	0	1
ETE250	43	Male	121	48728	Undetectable	3	1	3
ETE251	37	Female	156	98145	Undetectable	3	1	3
ETE252	29	Female	210	190450	Undetectable	3	1	3
ETE253	30	Male	77	219625	Undetectable	3	Undetectable	3
ETE254	50	Female	144	130388	1	3	0	1
ETE255	39	Male	192	232540	Undetectable	3	2	2
ETE256	36	Female	31	43095	0	1	0	1
ETE257	40	Female	74	2024901	1	3	Undetectable	3
ETE258	21	Female	70	1111312	141378	3	283188	3
ETE259	30	Female	231	24687	0	1	0	1
ETE260	38	Female	88	3742619	Undetectable	3	Undetectable	3
ETE261	35	Female	154	555830	Undetectable	3	Undetectable	3
ETE262	35	Female	281	963376	403	3	Undetectable	3
ETE263	49	Male	61	320692	Undetectable	3	Undetectable	3
ETE264	25	Female	236	216510	Undetectable	3	Undetectable	3
ETE265	40	Female	77	2563125	2	2	2	2
ETE266	22	Female	143	984242	Undetectable	3	Undetectable	3
ETE267	45	Male	266	423708	Undetectable	3	Undetectable	3
ETE268	29	Male	146	1210765	Undetectable	3	Undetectable	3
ETE269	20	Female	161	114657	156	3	Undetectable	3
ETE270	30	Female	123	688656	1189	3	767	3
ETE271	30	Female	109	1127301	Undetectable	3	Undetectable	3
ETE272	41	Male	29	2039416	0	1	0	1
ETE273	35	Female	45	5349036	10000000	3	2	2
ETE274	23	Female	139	44982	Undetectable	3	0	1
ETE275	30	Male	102	936242	0	1	0	1
ETE276	49	Female	126	323195	Undetectable	3	1	3
ETE277	26	Female	210	4427	Undetectable	3	Undetectable	3
ETE278	50	Female	135	108933	Undetectable	3	1	3
ETE279	25	Female	69	1129640	Undetectable	3	1	3
ETE280	35	Female	260	42933	Undetectable	3	0	1
ETE281	55	Male	183	44562	Undetectable	3	Undetectable	3
ETE282	45	Female	77	60930	Undetectable	3	1	3
ETE283	43	Male	196	15245	Undetectable	3	Undetectable	3
ETE284	40	Male	187	556695	Undetectable	3	1	3
ETE285	28	Male	117	105735	35388	3	0	1
ETE286	30	Female	205	2983	Undetectable	3	1	3
ETE287	44	Female	167	5138	0	1	0	1
ETE288	23	Female	236	186242	Undetectable	3	1	3
ETE289	34	Female	136	701296	Undetectable	3	1	3
ETE290	50	Male	13	269886	2	2	2	2
ETE291	29	Female	93	108285	Undetectable	3	0	1
ETE292	25	Female	223	1401	Undetectable	3	0	1
ETE293	29	Female	204	255970	Undetectable	3	1	3
ETE294	30	Female	221	322686	Undetectable	3	0	1
ETE295	45	Male	9	633766	2	2	2	2
ETE296	31	Male	51	449242	1	3	1	3
ETE297	26	Female	62	262836	Undetectable	3	0	1
ETE298	28	Female	50	718680	91073	3	0	1
ETE299	28	Female	107	62936	210	3	0	1
ETE300	34	Male	67	66357	217	3	0	1
ETE301	28	Female	247	66798	1	3	Undetectable	3
ETE302	38	Female	125	85897	1	3	0	1
ETE303	80	Male	130	192588	0	1	0	1
ETE304	32	Male	75	931275	191	3	Undetectable	3
ETE305	25	Female	15	633435	3513	3	10903	3
ETE306	27	Male	98	399437	Undetectable	3	Undetectable	3
ETE307	47	Female	126	14089	Undetectable	3	Undetectable	3
ETE308	24	Male	91	320483	Undetectable	3	437	3
ETE309	35	Female	94	571307	2	2	2	2
ETE310	25	Female	79	599503	2	2	2	2
ETE311	25	Female	189	59366	48278	3	0	1
ETE312	35	Female	255	329428	Undetectable	3	2	2
ETE313	33	Female	45	712054	0	1	0	1
ETE314	25	Female	72	762783	Undetectable	3	Undetectable	3
ETE315	29	Male	68	75535	0	1	0	1
ETE316	22	Female	93	203489	Undetectable	3	Undetectable	3
ETE317	36	Female	142	48625	Undetectable	3	61257	3
ETE318	22	Female	351	5729751	Undetectable	3	Undetectable	3
ETE319	62	Male	99	340961	Undetectable	3	Undetectable	3
ETE320	40	Male	12	529654	2	2	2	2
ETE321	45	Male	122	97439	Undetectable	3	Undetectable	3
ETE322	60	Male	216	165529	Undetectable	3	Undetectable	3
ETE323	27	Male	95	203489	Undetectable	3	Undetectable	3
ETE324	40	Male	151	111051	177	3	2496	3
ETE325	36	Male	6	4958723	462170	3	2	2
ETE326	42	Male	97	16795	Undetectable	3	Undetectable	3
ETE327	38	Male	42	748342	Undetectable	3	Undetectable	3
ETE328	58	Female	213	62273	Undetectable	3	Undetectable	3
ETE329	28	Female	272	37170	Undetectable	3	Undetectable	3
ETE330	42	Male	41	4725999	Undetectable	3	Undetectable	3
ETE331	33	Female	211	443690	0	1	0	1
ETE332	36	Female	126	110816	Undetectable	3	Undetectable	3
ETE333	27	Male	152	100218	Undetectable	3	Undetectable	3
ETE334	28	Female	43	1628249	Undetectable	3	1	3
ETE335	40	Male	78	125023	0	1	0	1
ETE336	20	Female	174	8466598	2379234	3	6331273	3
ETE337	41	Male	232	414930	Undetectable	3	1	3
ETE338	35	Female	189	325984	1	3	1	3
ETE339	30	Female	122	90633	Undetectable	3	Undetectable	3
ETE340	22	Female	223	339359	Undetectable	3	Undetectable	3
ETE341	34	Male	37	723682	Undetectable	3	Undetectable	3
ETE342	28	Female	244	528412	Undetectable	3	Undetectable	3
ETE343	23	Female	32	134195	2	2	2	2
ETE344	36	Male	79	55720	2	2	2	2
ETE345	26	Male	29	202144	2	2	2	2
ETE346	30	Female	176	685799	Undetectable	3	1	3
ETE347	45	Male	39	232877	0	1	0	1
ETE348	27	Female	267	93159	Undetectable	3	0	1
ETE349	30	Female	124	772603	Undetectable	3	0	1
ETE350	30	Male	209	251007	Undetectable	3	1	3
ETE351	29	Female	225	440726	Undetectable	3	1	3
ETE352	36	Male	23	2976238	1	3	1	3
ETE353	61	Male	167	16000	439	3	4893	3
ETE354	27	Female	137	778379	197677	3	1	3
ETE355	40	Male	107	68435	63832	3	0	1
ETE356	45	Male	128	15903	Undetectable	3	24728	3
ETE357	39	Female	184	512900	2814	3	1	3
ETE358	39	Female	132	11834	26541	3	0	1

## Sheet: Variables
Variable	Description	Remark
Age
Gender
BLCD4(cells/ul)	CD4 count before initiation of ART
BLVL(copies/ml)	Viral load before initiation of ART
M6 VL(copies/ml)	Viral load at month 6 of ART	1, no data; 0, lost to followup; 2, reported dead before month 6 of ART;undetectable,<150copies
M6 status	Followup status at month 6 of ART	1, lost to followup; 2, reported dead; 3, alive at month 6 of ART
M12 VL(copies/ml)	Viral load at month 12 of ART	1, no data; 0, lost to follow up; 2, reported dead before month 6 of ART;undetectable,<150copies
M12 status	Followup status at month 12 of ART	1, lost to followup; 2, reported dead; 3, alive at month 12 of ART
